# Supplementary material for: Catalysis AI Agent Guides Discovering the Universal Design Principle of Cu‐Based Single‐Atom Alloy Catalysts for CO2 Electroreduction
Source: Angew Chem Int Ed Engl. 2026 Feb 24;65(21):e24612. doi: 10.1002/anie.202524612 (PMC13182201; doi:10.1002/anie.202524612)
Supplement: Supplementary file 2 — Supporting File 2: anie71535‐sup‐0002‐Data.zip. [file ANIE-65-e24612-s001.zip]

Archive with 9 entries (9 files):
- ML-prediction-FE-C2.xlsx
- 1-Faraday efficiency of CO2RR products in Cu-based SAAs.xlsx
- 2-DFT results.xlsx
- ML-prediction-CO.xlsx
- ML-prediction-CO-feature.xlsx
- anie71535-sup-0003-Vedio 1.mp4
- anie71535-sup-0004-Vedio 2.mp4
- anie71535-sup-0005-vedio 3.mp4
- anie71535-sup-0006-Vedio 4.mp4
