# Supplementary material for: Catalysis AI Agent Guides Discovering the Universal Design Principle of Cu‐Based Single‐Atom Alloy Catalysts for CO2 Electroreduction
Source: Angew Chem Int Ed Engl. 2026 Feb 24;65(21):e24612. doi: 10.1002/anie.202524612 (PMC13182201; doi:10.1002/anie.202524612)
Supplement: Supplementary file 2 — Supporting File 2: anie71535‐sup‐0002‐Data.zip. [file ANIE-65-e24612-s001.zip › ML-prediction-FE-C2.xlsx]

## Sheet: Sheet1
Average Faraday efficiency(C2+)	C-C coupling barrier	C-C coupling path	C-C coupling sites	CHO* dissociates at M site	CO* desorbs at M site	adsorption energy difference of CHO* at M and Cu1 site Δads(CHO)	adsorption energy difference of CO* at M and Cu1 site Δads(CO)	The period number of the dopant in the periodic table of elements	The number of columns of dopants in the periodic table	The chemical properties of dopants	Dopant
80.2457	1.16	1	1	0	0	0.17	0.44	5	11	1	Ag
79.5	1.2	1	1	0	0	-0.04	0.26	3	13	3	Al
70.851	1.23	1	1	0	0	-0.16	0.35	6	11	1	Au
72.6	1.39	1	1	0	1	0.04	0.297672	6	15	3	Bi
97	1.23	1	1	0	1	0.3	0.302484	5	12	5	Cd
76.275	0.3	1	1	0	0	0.604993	0.245215	6	3	9	Ce
79.925	1.25	1	1	0	1	0.13	0.307832	4	13	3	Ga
81.4	0.08	1	1	0	0	0.592247	0.104153	6	3	9	Gd
75.5	1.3	1	1	0	1	0.02	0.360017	4	14	4	Ge
85	1.13	1	1	0	1	0.151098	0.250561	5	13	3	In
73.9	1.37	2	3	1	0	-1.33113	-1.79	6	9	1	Ir
61.7	0.21	1	1	0	0	0.557525	0.143777	6	3	9	La
86.4	0.23	2	2	1	0	-1.46	-1.49	5	6	6	Mo
51.7978	1.42	3	4	0	0	-0.66	-0.97	4	10	2	Ni
83.9	1.2	1	1	0	1	0.21	0.303168	6	14	3	Pb
65.6371	1.36	3	4	0	0	-0.49	-0.48	5	10	1	Pd
67.133	0.12	1	1	0	0	0.58178	0.124941	6	3	9	Pr
52.6667	1.4	3	4	0	0	-0.87	-0.88	6	10	1	Pt
77.956	1.51	3	4	0	0	-1.07	-1.4	5	9	1	Rh
77.8	1.4	1	1	0	1	-0.1	0.324237	5	15	4	Sb
74.8085	0.15	1	1	0	0	0.787494	-0.205156	6	3	9	Sc
31.7	0.28	1	1	0	0	0.684063	0.0701319	6	3	9	Sm
71.25	1.28	1	1	0	1	-0.02	0.316578	5	14	3	Sn
72	0.1	1	1	0	0	0.343819	0.0570925	6	3	9	Tb
88.615	1.09	1	1	0	0	0.24	0.55	4	12	5	Zn
