# Supplementary material for: Catalysis AI Agent Guides Discovering the Universal Design Principle of Cu‐Based Single‐Atom Alloy Catalysts for CO2 Electroreduction
Source: Angew Chem Int Ed Engl. 2026 Feb 24;65(21):e24612. doi: 10.1002/anie.202524612 (PMC13182201; doi:10.1002/anie.202524612)
Supplement: Supplementary file 2 — Supporting File 2: anie71535‐sup‐0002‐Data.zip. [file ANIE-65-e24612-s001.zip › 1-Faraday efficiency of CO2RR products in Cu-based SAAs.xlsx]

## Sheet: Sheet1
				Faraday efficiency
				Ethylene	Ethanol	Acetic acid	n-propanol	Methane	Formic acid	Carbon monoxide	Hydrogen
Publication year	Journal Name	DOI	Dopant	C2H4	C2H5OH	CH3COOH	C3H7OH	CH4	HCOOH	CO	H2
2003	Journal of Molecular Catalysis A: Chemical 199 (2003) 39–47	10.1016/S1381-1169(03)00016-5	pure Cu	8.3	2.6	0.6	0	46.3	11.5	6.4	16.3
2023	ACS Catal.	10.1021/acscatal.2c06145	Au	10.13	8.15	38.71	0	1.1	0	0	38.47
2024	Nature Chemical Engineering	10.1038/s44286-023-00018-w	Au	43	24.8	0.7	6.6	0	2.2	14.2	7.1
2024	Nat. Commun.	10.1038/s41467-024-44727-z	Au	41.172	25.468	20.379	6.065	0	0	0	2.155
2024	J. Am. Chem. Soc.	10.1021/jacs.3c11013	Au	27.966	10.434	0	18.2	0	11.554	23.073	14.354
2019	J. Am. Chem. Soc.	10.1021/jacs.9b02945	Ag	35.6	41.4	6	0	3.7	0	3.7	6
2023	Nat. Commun.	10.1038/s41467-023-41871-w	Ag	39.7	47.7	3.1	3.7	0	2.1	2.9	0
2024	Nat. Commun.	10.1038/s41467-024-54636-w	Ag	13.6	56.3
2024	Sci. China-Chem.	10.1007/s11426-024-2292-3	Ag	67.8	12.8	0	2.2	0	0	8	7.3
2025	Adv. Mater.	10.1002/adma.202411498	Ag	47.1	19.3	1.9	4.1	0	4.9	0.6	16.1
2024	J. Am. Chem. Soc.	10.1021/jacs.4c11276	Ag	17.732	9.072	39.588	5.154				18.969
2024	Nature Chemical Engineering	10.1038/s44286-023-00018-w	Ag	45.4	23.4	1.2	5.3		1.8	13.6	9
2025	J. Am. Chem. Soc.	10.1021/jacs.5c03057	Ag	53.2	23.7	5.8	0	0	2.5	7.4	10.6
2025	AFM	10.1002/adfm.202503497	Ag	21.3	50					15.8	6.4
2025	Angew. Chem.-Int. Edit.	10.1002/anie.202507062	Ag	24.8	34.6	36.1	2.4	0	0	0	6.7
2025	Sci. Adv	10.1126/sciadv.aaz6844	Ag	23.8	4.4	36.5	4.8	3.1			12.6
2025	nature catalysis	10.1038/s41929-025-01411-9	Ag	61.5	4.5	0	0	2.8	0	7.7	17.3
2024	Angew. Chem.-Int. Edit.	10.1002/anie.202408873	Ag	23.8	42	9.1	4.9	1.3	1.8	6	12.5
2023	Nat. Commun.	10.1038/s41467-023-38777-y	Pd	21	0	0	0	60	0	1	17
2023	Small	10.1002/smll.202302530	Pd	32.1	26.4	1.6	5.6		4.1	9.2	9.5
2024	J. Am. Chem. Soc.	10.1021/jacs.4c11276	Pd	14.04	3.603	59.5	2.844	1.895			11.763
2024	J. Am. Chem. Soc.	10.1021/jacs.4c07711	Pd	0	0	46.5	0	3.412	23.413	8.091	18.196
2024	Angew. Chem.-Int. Edit.	10.1002/anie.202400439	Pd	53.9	23.2	1.7	2.3	0.7	2.1	5.2	12.3
2024	Nature Chemical Engineering	10.1038/s44286-023-00018-w	Pd	46.2	22.6	1.6	5.8	0	2.9	11.9	8.1
2024	Nat. Commun.	10.1038/s41467-024-44727-z	Pd	7.647	10.735	37.647	27.5	0	0	0	8.824
2024	Small	10.1002/smll.202401656	Pd	31.6	31.521	0	3.1277	2.5	7.4	25	0
2025	Applied Catalysis B Environment and Energy	10.1016/j.apcatb.2025.125412	Pd	46.5	20.3	0	5	0.9	0	12.1	17.2
2025	Sci. Adv	10.1126/sciadv.aaz6844	Pd	19.6	6.6	35	2.8	8.3			16.7
2023	Nat. Commun.	10.1038/s41467-023-38777-y	Pt	32	0	0	0	20	0	17	27
2024	J. Am. Chem. Soc.	10.1021/jacs.4c11276	Pt	19.6	7.7	19.8	8.5				26.7
2025	Angew. Chem.-Int. Edit.	10.1002/anie.202424749	Pt	51	19.5				2.4	6.9
2024	Nature Chemical Engineering	10.1038/s44286-023-00018-w	Ir	56.9	13.8	1.3	2.6	0	1.8	10.1	10.1
2024	Nature Chemical Engineering	10.1038/s44286-023-00018-w	Rh	61	13.2	1.3	2.5	0	3.2	9.2	9.1
2024	Nature Chemical Engineering	10.1038/s44286-023-00018-w	Ru	50.9	15.7	1.1	3.6	0	4.6	9.5	12.6
2025	Nano Lett.	10.1021/acs.nanolett.5c01205	Mn	4.2	67.6	14.3	5.5	2.3	0	0	1.6
2023	ACS Energy Lett.	10.1021/acsenergylett.3c00418	Co	43.35	12.19	0.64	5.22	0.13	3.15	15.06	19.82
2024	J. Am. Chem. Soc.	10.1021/jacs.4c11276	Co	19.223	4.295	30.061	3.885				33.129
2024	Nat. Commun.	10.1038/s41467-024-44727-z	Co	20.459	9.197	19.439	3.983	0	0	0	48.169
2025	Energy Environ. Sci.	10.1039/D4EE06192F	Co	0	18	72	4	0	0	0	7
2021	Appl. Catal. B-Environ.	10.1016/j.apcatb.2021.120030	Ni	15.2	5.8				25.4	4.1	36.1
2021	ACS Appl. Mater. Interfaces	10.1021/acsami.1c19224	Ni	40	15	5	3	4	6	10	10
2024	J. Am. Chem. Soc.	10.1021/jacs.4c11276	Ni	19.68	4.111	19.794	3.906				39.757
2025	Sci. Adv	10.1126/sciadv.aaz6844	Ni	22.7	7.6	41.5	3.9	3.4			11.3
2025	Adv. Mater.	10.1002/adma.202412658	Mo	65.6	19.1	0	1.7	0	0	8.8	7.6
2023	Nat. Commun.	10.1038/s41467-023-36926-x	Zn	73	15.1	1.2	3.1	0	2.2	1.8	8.1
2024	Angew. Chem.-Int. Edit.	10.1002/anie.202420283	Zn	39.45	26.16	8.58	12.04	0	0	0	9.95
2024	Nat. Commun.	10.1038/s41467-024-44727-z	Cd	10.25	17.606	63.578	4.274	0	0	0	0
2023	J. Am. Chem. Soc.	10.1021/jacs.2c12743	Al	51	19.9	0	5.7	0	2.7	3.9	15.7
2023	J. Am. Chem. Soc.	10.1021/jacs.3c06697	Al	26.8	2.3	48.3	6.6	0	1.2	9.6	0
2024	Sci. China-Chem.	10.1007/s11426-024-2292-3	Al	67.8	12.8	0	2.2	0	0	8	7.3
2020	Nature	10.1038/s41586-020-2242-8	Al	80	0	0	12.7	0	0	3.4	7.7
2025	nature catalysis	10.1038/s41929-025-01411-9	Al	63.5	5.3	0	0	1.5	2.8	6.3	15.7
2022	Applied Surface Science 584(2022)152518	10.1016/j.apsusc.2022.152518	Al	45	22	5.4	0	0.29	2.4	4.5	18.2
2023	J. Am. Chem. Soc.	10.1021/jacs.2c12743	Ga	45.3	28	0	8.4	0	2.1	5.8	10
2023	J. Am. Chem. Soc.	10.1021/jacs.3c06697	Ga	3.7	30.2	36.1	5.1	0	2.6	13.9	14.4
2024	Adv. Funct. Mater.	10.1002/adfm.202404274	Ga	46.6	19.8	3.3	3.1	0	1.6	14.3	12.4
2024	Nat. Commun.	10.1038/s41467-024-51466-8	Ga	52.8	19.4	17	8.6	0	0	0	4.9
2025	Small	10.1002/smll.202409259	Sn	50.536	1.114	5.066	21.452	2.513	0	15.798	6.135
2025	Nature Catalysis	10.1038/s41929-025-01301-0	Sn	23	13.8	11.3	47	0	0	0	3
2025	Sci. Adv	10.1126/sciadv.aaz6844	Sn	19	4	24.6	2.1	3.9			36
2025	Applied Catalysis B	10.1016/j.apcatb.2025.125584	Sn	19	9	30	2	29	0	0	7
2023	Green Chem.	10.1039/d3gc01506h	Pb	32.8	42.5	8.6	0	0	5.8	1.3	5
2023	Angew. Chem.-Int. Edit.	10.1002/anie.202303048	Bi	48.2	15.1	1	7.1	0	2.8	12.8	12.7
2023	J. Am. Chem. Soc.	10.1021/jacs.2c12743	Ge	47.4	20.4	0	7.7	0	4.6	6.7	13.7
2024	J. Am. Chem. Soc.	10.1021/jacs.4c10472	Sb	42.2	25.7	2.5	5.7	0	1.3	17.8	7.2
2025	Advanced Materials	10.1002adma.202500343	Sb	87.8	0	0	0	0	0	0	7.7
2025	Nature Catalysis	10.1038/s41929-025-01411-9	In	85	0	0	0	0	4	0	12
2024	Adv. Funct. Mater.	10.1002/adfm.202415940	Sc	52.956	18.6	0	0	0	2.314	12.8	9.7
2024	Small	10.1002/smll.202401656	Sc	31.6	38.685	0	7.432	1	4.5	33.6
2023	J. Am. Chem. Soc.	10.1021/jacs.2c12006	La	13.9	4.6	0	0	63.6	0	1.6	14.2
2024	Nat. Commun.	10.1038/s41467-024-49308-8	La	41.7	29.6	9.8	4.8	1.4	2.7	5.6	7.3
2025	Appl. Catal. B-Environ.	10.1016/j.apcatb.2024.124839	La	51.8	21.5	0	7.1	0	2.8	7.1	8.8
2024	Angew. Chem.-Int. Edit.	10.1002/anie.202419796	Ce	39.9	14.1	4.8	0	7.8	5.9	13	39.8
2025	Nat. Commun.	10.1038/s41467-025-58109-6	Ce	7.6	10.61	71.34	3	1.88	0	0	7.76
2024	Nat. Commun.	10.1038/s41467-024-49308-8	Pr	25.5	22.3	9	3.1	4.6	2.5	15.7	16.4
2025	Nano Letters	10.1021/acs.nanolett.4c05719	Pr	3.399	67	0	0	3.407	0	1.414	23.53
2025	J. Am. Chem. Soc.	10.1021jacs.5c02896	Pr	64.2	2.8	4	0	2.4	1	8	21
2023	J. Am. Chem. Soc.	10.1021/jacs.2c12006	Sm	20.2	11.5			39.4		1.3	13.4
2023	J. Am. Chem. Soc.	10.1021/jacs.3c02428	Gd	41.8	32.3	2	4.8	0	1.2	5.7	14.7
2024	Nat. Commun.	10.1038/s41467-024-49308-8	Tb	28.2	28.1	13.8	2.3	3.5	2.5	11.5	11.7
2024	Nat. Commun.	10.1038/s41467-024-49308-8	Er	29.9	25.8	11.1	1.6	5.9	3	12.2	12.6
