# Supplementary material for: Catalysis AI Agent Guides Discovering the Universal Design Principle of Cu‐Based Single‐Atom Alloy Catalysts for CO2 Electroreduction
Source: Angew Chem Int Ed Engl. 2026 Feb 24;65(21):e24612. doi: 10.1002/anie.202524612 (PMC13182201; doi:10.1002/anie.202524612)
Supplement: Supplementary file 2 — Supporting File 2: anie71535‐sup‐0002‐Data.zip. [file ANIE-65-e24612-s001.zip › 2-DFT results.xlsx]

## Sheet: Sheet1
Dopant	Average Faraday efficiency(C2+)	C-C coupling barrier	C-C coupling path	C-C coupling sites	CHO* dissociates at M site	CO* desorbs at M site	adsorption energy difference of CHO* at M and Cu1 site Δads(CHO)	adsorption energy difference of CO* at M and Cu1 site Δads(CO)	The period number of the dopant in the periodic table of elements	The number of columns of dopants in the periodic table	The chemical properties of dopants
Ag	80.2457	1.16	CO+CHO	Cu1+M	NO	NO	0.17	0.44	5	11	noble meatals
Al	79.5	1.2	CO+CHO	Cu1+M	NO	NO	-0.04	0.26	3	13	post-transition metals
Au	70.851	1.23	CO+CHO	Cu1+M	NO	NO	-0.16	0.35	6	11	noble meatals
Bi	72.6	1.39	CO+CHO	Cu1+M	NO	YES	0.04	/	6	15	post-transition metals
Cd	97	1.23	CO+CHO	Cu1+M	NO	YES	0.3	/	5	12	Zinc (Zn) group metals
Co	66.603	0.82	CO+CO	Cu1+Cu1	YES	NO	/	-1.36	4	9	magnetic meatals
Cr	/	0.42	CO+CO	Cu1+Cu1	NO	NO	-0.27	-0.51	4	6	magnetic meatals
Cu	15.8	1.5	CO+CHO	Cu1+M	NO	NO	0	0	4	11
Fe	/	1.16	CO+CO	Cu1+Cu1	YES	NO	/	-0.97	4	8	magnetic meatals
Ga	79.925	1.24	CO+CHO	Cu1+M	NO	YES	0.13	/	4	13	post-transition metals
Ge	75.5	1.31	CO+CHO	Cu1+M	NO	YES	0.02	/	4	14	metalloids
In	85	1.13	CO+CHO	Cu1+M	NO	YES	0.15	/	5	13	post-transition metals
Ir	73.9	1.37	CO+CO	M+Cu1	YES	NO	-1.33113	-1.79	6	9	noble meatals
Mn	91.6	0.87	CO+CO	Cu1+Cu1	YES	NO	/	-0.37	4	7	magnetic meatals
Mo	86.4	0.23	CO+CO	Cu1+Cu1	YES	NO	-1.46	-1.49	5	6	Tungsten(W)-related metals
Nb	/	0.17	CO+CO	Cu1+Cu1	YES	NO	-1.18	-1.21	5	5	Tungsten(W)-related metals
Ni	51.7978	1.42	(CO)CO+CO	(M)Cu1+Cu1	NO	NO	-0.66	-0.97	4	10	magnetic meatals
Os	/	1.45	CO+CHO	M+Cu1	YES	NO	/	-2.18	6	8	noble meatals
Pb	83.9	1.21	CO+CHO	Cu1+M	NO	YES	0.21	/	6	14	post-transition metals
Pd	65.6371	1.36	(CO)CO+CO	(M)Cu1+Cu1	NO	NO	-0.49	-0.48	5	10	noble meatals
Pt	52.6667	1.4	(CO)CO+CO	(M)Cu1+Cu1	NO	NO	-0.87	-0.88	6	10	noble meatals
Re	/	0.93	CO+COH	Cu1+M	NO	NO	-1.45	-2.07	6	7	Tungsten(W)-related metals
Rh	77.956	1.51	(CO)CO+CO	(M)Cu1+Cu1	NO	NO	-1.07	-1.4	5	9	noble meatals
Ru	70.51	1.39	CO+CHO	Cu1+Cu1	YES	NO	/	-1.85	5	8	noble meatals
Sb	77.8	1.39	CO+CHO	Cu1+M	NO	YES	-0.1	/	5	15	metalloids
Sn	71.25	1.27	CO+CHO	Cu1+M	NO	YES	-0.02	/	5	14	post-transition metals
Ta	/	0.42	(CO)CO+CO	(M)Cu1+Cu1	YES	NO	-1.71	-1.35	6	5	Tungsten(W)-related metals
Tc	/	0.92	CO+COH	Cu1+M	YES	NO	-1.25	-1.72	5	7	Tungsten(W)-related metals
Ti	/	0	CO+CO	Cu1+Cu1	NO	NO	-0.86	-0.71	4	4	Titanium-group(Ti) meatals
V	/	0.14	CO+CO	Cu1+Cu1	YES	NO	-0.7	-0.82	4	5	Tungsten(W)-related metals
W	/	0.44	CO+CO	Cu1+Cu1	YES	NO	-1.74	-1.61	6	6	Tungsten(W)-related metals
Zn	88.615	1.09	CO+CHO	Cu1+M	NO	NO	0.24	0.55	4	12	Zinc (Zn) group metals
