# Supplementary material for: Catalysis AI Agent Guides Discovering the Universal Design Principle of Cu‐Based Single‐Atom Alloy Catalysts for CO2 Electroreduction
Source: Angew Chem Int Ed Engl. 2026 Feb 24;65(21):e24612. doi: 10.1002/anie.202524612 (PMC13182201; doi:10.1002/anie.202524612)
Supplement: Supplementary file 2 — Supporting File 2: anie71535‐sup‐0002‐Data.zip. [file ANIE-65-e24612-s001.zip › ML-prediction-CO.xlsx]

## Sheet: Sheet1
COads-M	X	Efi	R	N	dM-Cu	M
-0.531418	1.36	6.58424	1.84	3	2.57	Sc
-1.00716	1.54	6.85152	1.76	4	2.62	Ti
-1.19228	1.63	6.76936	1.71	5	2.62	V
-0.935209	1.66	6.79016	1.66	6	2.59	Cr
-0.746385	1.55	7.45992	1.61	7	2.62	Mn
-1.36478	1.83	7.93	1.56	8	2.6	Fe
-1.79166	1.88	7.90816	1.52	9	2.58	Co
-1.43895	1.91	7.66584	1.49	10	2.57	Ni
-0.48499	1.9	7.7532	1.45	11	2.59	Cu
0.163317	1.65	9.42656	1.42	12	2.61	Zn
-0.440206	1.22	6.24	2.12	3	2.798	Y
-0.911549	1.33	6.65704	2.06	4	2.685	Zr
-1.48083	1.6	6.78184	1.98	5	2.639	Nb
-1.81099	2.16	7.11672	1.9	6	2.636	Mo
-2.06965	1.9	7.3008	1.83	7	2.618	Tc
-2.21818	2.2	7.38608	1.78	8	2.603	Ru
-1.81816	2.28	7.48488	1.73	9	2.61	Rh
-0.9271	2.2	8.36576	1.69	10	2.63	Pd
-0.00383778	1.93	7.6024	1.65	11	2.669	Ag
-0.983447	1.3	6.8484	2.08	4	2.665	Hf
-1.58268	1.5	7.9144	2	5	2.629	Ta
-2.08655	2.36	8.008	1.93	6	2.605	W
-2.35848	1.9	7.904	1.88	7	2.597	Re
-2.50576	2.2	8.736	1.85	8	2.592	Os
-2.16423	2.2	9.152	1.8	9	2.599	Ir
-1.27088	2.28	9.048	1.77	10	2.618	Pt
-0.0512069	2.54	9.25704	1.74	11	2.648	Au
