# Supplementary material for: Catalysis AI Agent Guides Discovering the Universal Design Principle of Cu‐Based Single‐Atom Alloy Catalysts for CO2 Electroreduction
Source: Angew Chem Int Ed Engl. 2026 Feb 24;65(21):e24612. doi: 10.1002/anie.202524612 (PMC13182201; doi:10.1002/anie.202524612)
Supplement: Supplementary file 2 — Supporting File 2: anie71535‐sup‐0002‐Data.zip. [file ANIE-65-e24612-s001.zip › ML-prediction-CO-feature.xlsx]

## Sheet: Sheet1
COads-M	X	Efi	R	N	nd	nv	nM	nCu1	θdM	θdCu1	dM	dCu1	M
-0.531418	1.36	6.58424	1.84	3	1	3	-1.30899	0.175053	1.6492	-2.4443	2.57	2.57	Sc
-1.00716	1.54	6.85152	1.76	4	2	4	-1.07571	0.151619	0.9646	-2.2715	2.62	2.6185	Ti
-1.19228	1.63	6.76936	1.71	5	3	5	-0.771279	0.118301	1.0877	-2.1436	2.62	2.6185	V
-0.935209	1.66	6.79016	1.66	6	5	6	-0.579357	0.095242	0.9285	-2.0707	2.59	2.5885	Cr
-0.746385	1.55	7.45992	1.61	7	5	7	-0.560945	0.087391	-0.3646	-2.0821	2.62	2.6185	Mn
-1.36478	1.83	7.93	1.56	8	6	8	-0.310687	0.062385	-0.7878	-2.0083	2.6	2.598	Fe
-1.79166	1.88	7.90816	1.52	9	7	9	-0.072758	0.021272	-0.5509	-1.9575	2.58	2.578	Co
-1.43895	1.91	7.66584	1.49	10	8	10	0.091885	0.022378	-0.6075	-1.956	2.57	2.5735	Ni
-0.48499	1.9	7.7532	1.45	11	10	11	0.021734	0.039346	-2.0172	-2.0195	2.59	2.59	Cu
0.163317	1.65	9.42656	1.42	12	10	12	-0.184496	0.044634	-6.6003	-2.122	2.61	2.6075	Zn
-0.440206	1.22	6.24	2.12	3	1	3	-1.5344	0.221214	2.3256	-2.4364	2.798	2.6735	Y
-0.911549	1.33	6.65704	2.06	4	2	4	-1.31954	0.192758	1.5149	-2.4268	2.685	2.667	Zr
-1.48083	1.6	6.78184	1.98	5	4	5	-0.859835	0.117978	1.0749	-2.2905	2.639	2.639	Nb
-1.81099	2.16	7.11672	1.9	6	5	6	-0.381486	0.080921	0.3247	-2.2115	2.636	2.634	Mo
-2.06965	1.9	7.3008	1.83	7	5	7	-0.067061	0.050518	-0.073	-2.0611	2.618	2.618	Tc
-2.21818	2.2	7.38608	1.78	8	7	8	0.237316	0.003803	-0.4486	-2.0171	2.603	2.603	Ru
-1.81816	2.28	7.48488	1.73	9	8	9	0.408554	-0.001259	-0.7693	-1.9073	2.61	2.6105	Rh
-0.9271	2.2	8.36576	1.69	10	10	10	0.386555	-0.019486	-1.5764	-1.9219	2.63	2.6285	Pd
-0.00383778	1.93	7.6024	1.65	11	10	11	0.134861	0.003079	-3.7412	-2.0354	2.669	2.6505	Ag
-0.983447	1.3	6.8484	2.08	4	2	4	-1.22292	0.172412	1.2987	-2.4726	2.665	2.658	Hf
-1.58268	1.5	7.9144	2	5	3	5	-0.818229	0.112428	0.6792	-2.3489	2.629	2.6285	Ta
-2.08655	2.36	8.008	1.93	6	4	6	-0.316513	0.067665	0.2985	-2.2191	2.605	2.6	W
-2.35848	1.9	7.904	1.88	7	5	7	0.098748	0.008665	-0.0678	-2.1479	2.597	2.5955	Re
-2.50576	2.2	8.736	1.85	8	6	8	0.42807	-0.015333	-0.4241	-2.0728	2.592	2.59	Os
-2.16423	2.2	9.152	1.8	9	7	9	0.632368	-0.031664	-0.7845	-1.9925	2.599	2.598	Ir
-1.27088	2.28	9.048	1.77	10	9	10	0.677376	-0.0546	-1.6964	-1.9264	2.618	2.6185	Pt
-0.0512069	2.54	9.25704	1.74	11	10	11	0.508414	-0.043738	-3.3896	-2.0344	2.648	2.6415	Au
